# Supplementary material for: Down-Regulation of ECRG4, a Candidate Tumor Suppressor Gene, in Human Breast Cancer
Source: PLoS One. 2011 Nov 16;6(11):e27656. doi: 10.1371/journal.pone.0027656 (PMC3218004; doi:10.1371/journal.pone.0027656)
Supplement: Table S1 — Description of the breast cancer data sets (XLS) [file pone.0027656.s002.xls]

## Sheet: Table S1
Table S1: Description of the breast cancer data sets
Reference	Institution **	Source of data	N° of samples***	Technological platform	N° of probe sets	ECRG4 probe-set ID	ECRG4 NCBI reference mRNA	Query coverage	Identity
UNC Microarray Database * (2005-2009)	UNC	https://genome.unc.edu/pubsup/breastGEO/	347	Agilent	35K	A_23_P56433	NM_032411.2	95%	1
Pawitan et al., Breast Cancer Res 2005 [15]	KI	GEO database GSE1456	159	Affymetrix U133 A+B	2x22K	223623_at	AF325503.1 - NM_032411.2 - BC021742.1 - AY358601.4	100%	0.999
Miller D et al., PNAS 2005 [16]	KI	GEO database GSE3494	251	Affymetrix U133 A+B	2x22K	223623_at	AF325503.1 - NM_032411.2 - BC021742.1 - AY358601.4	100%	0.999
Ivshina et al., Cancer Res 2006 [17]	GIS, UUH, JBI	GEO database GSE4922	289	Affymetrix U133 A+B	2x22K	223623_at	AF325503.1 - NM_032411.2 - BC021742.1 - AY358601.4	100%	0.999
Bonnefoi et al., Lancet Oncol 2007 [18]	EORTC	GEO database GSE6861/GSE4779	125	Affymetrix X3P		g11991655_3p_at	AF325503.1 - NM_032411.2 - BC021742.1 - AY358601.4	100%	0.999
IPC series	IPC	GEO database GSE 21653	353	Affymetrix U133 Plus 2.0	54K	223623_at	AF325503.1 - NM_032411.2 - BC021742.1 - AY358601.4	100%	0.999
* UNC (University of North Carolina) Microarray Database (2005-2009) : gathers clinically annotated distinct breast cancer samples among 8 studies.
Hu et al., BMC Genomics 2006 (N=162)
Weigelt et al., Cancer Res 2005 (N=169)
Oh et al., J Clin Oncol 2006 (N=161)
Perreard et al., Breast Cancer Res 2006 (N=168)
Herschkowitz et al., Genome Biol. 2007 (N=232)
Hoadley et al., BMC Genomics 2007 (N=248)
Parker et al., J Clin Oncol 2009 (N=227)
Hu Z et al. BMC Med. 2009 (N=195)
** Institutions: Genome Institute of Singapore (GIS), Uppsala University Hospital (UUH), Karolinska Institute (KI), JBI (Jules Bordet Institute),EORTC (European Organization for Reasearch and Treatment against Cancer), IPC (Institut Paoli-Calmettes)
*** only non redundant samples with ECRG4 expression available were included in final analyses
