# Supplementary material for: Down-Regulation of ECRG4, a Candidate Tumor Suppressor Gene, in Human Breast Cancer
Source: PLoS One. 2011 Nov 16;6(11):e27656. doi: 10.1371/journal.pone.0027656 (PMC3218004; doi:10.1371/journal.pone.0027656)
Supplement: Table S2 — Canonical pathways associated with ECRG4 expression (XLS) [file pone.0027656.s003.xls]

## Sheet: Table S2
Table S2: Canonical pathways associated with ECRG4 expression*
	ECRG4 Down			ECRG4 Up
Ingenuity Canonical Pathways	p-value	Genes	N	p-value	Genes	N
Axonal Guidance Signaling				0.00011749	DPYSL2,LRRC4C,ADAM22,ITSN1,PDGFA,EPHA4,FZD1,GNG7,IGF1,NGFR,PLCB1,FIGF,EFNB3,PRKD3,PRKD1,SEMA3G,SEMA5A,ARHGEF15,ITGA2,PTCH1,GNAQ,PIK3C2G,GNAI1,NFATC4,SLIT2,MYL9,NTRK2,PAK3,SEMA6D,CXCL12,SEMA3C,PDGFD,GNAL,FZD7	34
Protein Kinase A Signaling				0.00169824	AKAP12,PDE1A,AKAP7,GNG7,TGFBR2,MYLK,PDE7B,NGFR,PLCB1,SMAD4,PRKD3,PRKD1,PDE2A,ITPR2,PTCH1,ADCY3,GNAI1,GNAQ,PPP1R14A,NFATC4,MYL9,ADD3,PDE5A,GNAL,TCF7L2	25
Integrin Signaling				0.000371535	CAPN6,TSPAN7,DIRAS3,ACTA2,ITGA2,PIK3C2G,ITGA6,RHOJ,ITGB8,MYL9,MYLK,TLN2,RND3,PAK3,ITGA9,CAV1,ACTG2,ITGA7,NEDD9,ACTN1	20
Thrombin Signaling				0.00169824	F2RL2,ITPR2,ARHGEF15,DIRAS3,ADCY3,GNAQ,GNAI1,PIK3C2G,RHOJ,GNG7,MYLK,MYL9,RND3,PLCB1,PRKD3,GNAL,PRKD1,EGFR	18
Clathrin-mediated Endocytosis Signaling				0.00057544	RAB4A,STON2,EPS15,PDGFA,FGF2,FGF9,ACTA2,PIK3C2G,ITGB8,FGF1,MET,IGF1,TF,FIGF,ACTG2,PDGFD,FGF7	17
Wnt/B-catenin Signaling				0.00114815	SOX7,AXIN2,FRZB,TGFBR3,SOX10,LRP6,GNAQ,ACVR1,FZD1,TGFBR2,PPP2CB,WIF1,DKK3,SFRP1,ACVR2A,TCF7L2,FZD7	17
Ephrin Receptor Signaling				0.00151356	ITSN1,PDGFA,ARHGEF15,ITGA2,GNAQ,GNAI1,PIK3C2G,EPHA4,GNG7,FGF1,PAK3,SORBS1,CXCL12,FIGF,EFNB3,PDGFD,GNAL	17
ILK Signaling				0.00229087	DIRAS3,ACTA2,PIK3C2G,VIM,RHOJ,MYH11,ITGB8,MYL9,PPP2CB,TGFB1I1,RND3,PPAP2B,SNAI2,FIGF,IRS2,ACTG2,ACTN1	17
CXCR4 Signaling				0.00112202	ITPR2,DIRAS3,ADCY3,GNAQ,GNAI1,PIK3C2G,RHOJ,GNG7,MYL9,PAK3,RND3,CXCL12,PLCB1,PRKD3,PRKD1,GNAL	16
Glioblastoma Multiforme Signaling				0.00186209	PDGFA,ITPR2,DIRAS3,PIK3C2G,RHOJ,FZD1,IGF2,RND3,IGF1,PDGFRA,PLCB1,CDKN1B,PDGFD,EGFR,FZD7	15
Tight Junction Signaling				0.0074131	F2RL2,CLDN11,ACTA2,VAPA,JAM2,MYH11,TGFBR2,MYLK,MYL9,PPP2CB,CLDN5,CLDN8,NGFR,ACTG2	14
Germ Cell-Sertoli Cell Junction Signaling				0.00933254	DIRAS3,ACTA2,ITGA2,ITGA6,PIK3C2G,RHOJ,TGFBR2,RND3,PAK3,SORBS1,PPAP2B,ACTG2,A2M,ACTN1	14
Sphingosine-1-phosphate Signaling				0.0030903	RND3,PDGFA,DIRAS3,ADCY3,PDGFRA,GNAI1,PIK3C2G,GNAQ,PLCB1,RHOJ,PDGFD,GNAL	12
Cellular Effects of Sildenafil (Viagra)				0.00977237	MYLK,MYL9,PDE2A,ITPR2,ACTA2,ADCY3,PLCB1,PDE5A,MYH11,ACTG2,PDE1A,GNAL	12
Caveolar-mediated Endocytosis Signaling				0.000295121	ALB,ITSN1,ITGA9,ACTA2,ITGA2,CAV1,ITGA6,ACTG2,ITGB8,ITGA7,EGFR	11
Factors Promoting Cardiogenesis in Vertebrates				0.00151356	TGFBR2,TGFBR3,LRP6,ACVR1,SMAD4,FZD1,PRKD3,ACVR2A,TCF7L2,PRKD1,FZD7	11
Cholecystokinin/Gastrin-mediated Signaling				0.00489779	IL33,RND3,ITPR2,DIRAS3,GNAQ,PLCB1,RHOJ,EPHA4,PRKD3,PRKD1,EGFR	11
Virus Entry via Endocytic Pathways				0.0057544	ITSN1,ACTA2,ITGA2,CAV1,ITGA6,PIK3C2G,ACTG2,ITGB8,PRKD3,PRKD1	10
*Ontology analysis was done using Ingenuity Pathway Analysis software. We chose to keep only the pathways with at least 10 genes represented, and with a p-value lower than 0,01. N: number of genes from our supervised analysis represented on each pathway.
